# Supplementary material for: Fluid mixing optimization with reinforcement learning
Source: Sci Rep. 2022 Aug 22;12:14268. doi: 10.1038/s41598-022-18037-7 (PMC9395405; doi:10.1038/s41598-022-18037-7)
Supplement: Supplementary file 1 — Supplementary Information. [file 41598_2022_18037_MOESM1_ESM.zip]

Archive with 18 entries (16 files):
- Supplementary Material_submit/
- Supplementary Material_submit/.DS_Store
- __MACOSX/Supplementary Material_submit/._.DS_Store
- Supplementary Material_submit/Supplementary Material_final.tex
- __MACOSX/Supplementary Material_submit/._Supplementary Material_final.tex
- Supplementary Material_submit/figs/
- Supplementary Material_submit/Supplementary Material_final.pdf
- Supplementary Material_submit/Supplementary Material_final.synctex.gz
- Supplementary Material_submit/jabbrv-ltwa-en.ldf
- Supplementary Material_submit/Supplementary Material_final.aux
- Supplementary Material_submit/Supplementary Material_final.log
- Supplementary Material_submit/jabbrv.sty
- Supplementary Material_submit/jabbrv-ltwa-all.ldf
- Supplementary Material_submit/wlscirep.cls
- Supplementary Material_submit/figs/different_realization_RL.eps
- Supplementary Material_submit/figs/.DS_Store
- __MACOSX/Supplementary Material_submit/figs/._.DS_Store
- Supplementary Material_submit/figs/hist_ed_400samples.eps
