# Supplementary material for: Fluid mixing optimization with reinforcement learning
Source: Sci Rep. 2022 Aug 22;12:14268. doi: 10.1038/s41598-022-18037-7 (PMC9395405; doi:10.1038/s41598-022-18037-7)
Supplement: Supplementary file 1 — Supplementary Information. [file 41598_2022_18037_MOESM1_ESM.zip › Supplementary Material_submit/Supplementary Material_final.tex]

\documentclass{jsarticle}
%\signature{Masanobu Inubushi}
%\address{Street \\ City \\ Country}
\usepackage[dvipdfmx]{graphicx}
\pagestyle{empty}
\usepackage{authblk}

\usepackage[a4paper,left=2.5cm, right=2.5cm, top=2.5cm, bottom=2.5cm]{geometry}
\usepackage{ascmac}
\usepackage{color}
%\usepackage[dviout]{graphicx}
\renewcommand{\baselinestretch}{0.78}
\usepackage{color}
\usepackage{braket}
%\renewcommand{\figurename}{Fig.~}
%\parindent = 0pt
\renewcommand{\figurename}{Figure S}

\begin{document}
%\begin{flushleft}
% 表紙
\title{Supplementary Information:\\Fluid Mixing Optimization with Reinforcement Learning}

\author[1]{Mikito Konishi}
\author[1,2*]{Masanobu Inubushi}
\author[1]{Susumu Goto}
\affil[1]{Graduate School of Engineering Science, Osaka University, Osaka 560-8531, Japan}
\affil[2]{Department of Applied Mathematics, Tokyo University of Science, Tokyo 162-8601, Japan}
\affil[*]{inubushi@rs.tus.ac.jp}


\date{}

\maketitle


%\affil[*]{inubushi@rs.tus.ac.jp}


%%%%%%%%%%%%%%%%%%%%%%%%%%%%%%%%%%
\section{Details of the network structure and RL algorithm}
%%%%%%%%%%%%%%%%%%%%%%%%%%%%%%%%%%

We employ the deep Q network and the training algorithm which are the same as those used in Mnih et al. (2015) with slightly different sizes of filters and parameters.
The network used in this study consists of
the three convolutional layers and two fully connected layers with the ReLU activation function.
%Let $z_{ijk}~(i=0,\ldots,W-1, j=0,\ldots, W-1, k=0, \ldots, K-1)$ be the input data to the network.
In more detail, the size of the input data to the network is
$83 \times 83 \times 7$ as written in the section {\it Optimization of Mixing with RL} in the main text.
The first hidden layer convolves 32 filters of $8 \times 8 \times 7$ with stride 4 with the input data.
%i.e.,
%$\max( u_{ijm}, 0)$, where
%\begin{align}
%u_{ijm} = \sum_{k=0}^{K-1} \sum_{p=0}^{H-1} \sum_{q=0}^{H-1} z_{si+p, sj+q,k}
%h_{pqkm} + b_{ijm}~~~~~(i=0,\ldots,N-1, j=0,\ldots,N-1, m=0,\ldots,M-1)
%\end{align}
%
%and we use $s=4, H=8, N=21$, and $M=32$. Similarly, 
The second hidden layer convolves 64 filters of $4\times 4 \times 32$ with stride 2.
%
The third hidden layer convolves 64 filters of $3\times 3 \times 64$ with stride 1.
%
Then, we have a $7744~(=11 \times 11 \times 64)$ dimensional vector,
calculate the matrix-vector product with the weight matrix with the size of $256 \times 7744$, and apply the ReLU function.
The output layer operates the 
the weight matrix with the size of $3\times 256$,
and finally, we have a three-dimensional vector,
which represents the value corresponding to the selected action.
We employ the stochastic decent algorithm with the minibatch size $32$
and learning rate $10^{-4}$ used in the Adam optimizer, and 
the experience replay with the memory size $10^{4}$.

%%%%%%%%%%%%%%%%%%%%%%%%%%%%%%%%%%
%\section*{Description of the movies}
%%%%%%%%%%%%%%%%%%%%%%%%%%%%%%%%%%


%%%%%%%%%%%%%%%%%%%%%%%%%%%%%%%%%%
\section{Convergence of the learning process}
%%%%%%%%%%%%%%%%%%%%%%%%%%%%%%%%%
\begin{figure}[b]
 \begin{center}
  \includegraphics[width=80mm]{./figs/hist_ed_400samples.eps}
 \end{center}
 \caption{Probability density functions of the mix-variance $\Phi_{n}(t=1)$ for $3600 \le n \le 4000$.
 The gray solid line indicates the final value of the mix-variance, $\Phi_{n}(t=1)~(n=4000)$.
 }
 \label{fig:one}
\end{figure}

%In Fig.~1 (d) in the main text, we show the mix-variance $\Phi_{n}(t=1)$ for $1\le n \le 4000$,
We use the value of the mix-variance of the final episode, $\Phi_{n}(t=1)$ with $n=4000$, as a reference in Fig.~2 (c) (the gray solid line) in the main text.
Since the mix-variance fluctuates during the final stage of the episodes $(3600 < n \le 4000)$,
%the final value of the mix-variance, $\Phi_{n}(t=1)~(n=4000)$, is typical.
we here evaluate the convergence of the learning process.
To this end, we compute the probability density function (PDF) by using the data of the mix-variance during the final 400 episodes, i.e., $\Phi_{n}(t=1)~~(3600 < n \le 4000)$,
where the policy almost converges.
%For the comparison with the PDFs of the randomized mixers shown in Fig.~2 (c) in the main text, we show the range of $0 \le \Phi(t=1) \le 0.045$ in the horizontal axis.
The PDF shown in Fig.~S1 suggests that the learning process converges enough,
and the final mix-variance, $\Phi_{n}(t=1)~(n=4000)$, does give a typical value during the final stage of the episodes.
% and the dispersion of the final mix-variance by the trained mixer is much smaller than those of the randomized mixers.

%%%%%%%%%%%%%%%%%%%%%%%%%%%%%%%%%%
\section{Independence of the optimization process on the realization of the random numbers}
%%%%%%%%%%%%%%%%%%%%%%%%%%%%%%%%%%


\begin{figure}[htbp]
 \begin{center}
  \includegraphics[width=100mm]{./figs/different_realization_RL.eps}
 \end{center}
 \caption{Mix-variance, $\Phi_{n}(t=1)$, at the end of each episode.}
 \label{fig:one}
\end{figure}

We show another realization of the training process $\Phi_{n}(t=1)$ in Fig.~S2, by using a seed value of the random number generator that is different from the one used in the main text. The selection of the seed determines the initial weight of the deep Q network and random numbers used in the $\epsilon$-greedy methods.
The training process shown in Fig.~S2 is similar to that shown in Fig.~1 (d) in the main text, indicating that our results are independent of the realization of the random numbers used in the algorithm.


%

%Shiseido Develops a Novel Emulsification Technology, ``Core-Corona Emulsification''
%That Offers Versatility in Mixing Oil and Water\cite{shiseido} https://corp.shiseido.com/en/news/detail.html?n=00000000002300
%enhancement
%資生堂の公式文章を引用（可能ならインタビュー）して，製造過程の混合が重要であること，試行錯誤によっていることをかく．良い混合が商品の質を決定．


\end{document}
