# Supplementary material for: Fluid mixing optimization with reinforcement learning
Source: Sci Rep. 2022 Aug 22;12:14268. doi: 10.1038/s41598-022-18037-7 (PMC9395405; doi:10.1038/s41598-022-18037-7)
Supplement: Supplementary file 1 — Supplementary Information. [file 41598_2022_18037_MOESM1_ESM.zip › Supplementary Material_submit/Supplementary Material_final.aux]

\relax 
\@writefile{toc}{\contentsline {section}{\numberline {1}Details of the network structure and RL algorithm}{1}{}\protected@file@percent }
\@writefile{toc}{\contentsline {section}{\numberline {2}Convergence of the learning process}{1}{}\protected@file@percent }
\@writefile{lof}{\contentsline {figure}{\numberline {1}{\ignorespaces Probability density functions of the mix-variance $\Phi _{n}(t=1)$ for $3600 \le n \le 4000$. The gray solid line indicates the final value of the mix-variance, $\Phi _{n}(t=1)\nobreakspace  {}(n=4000)$. }}{1}{}\protected@file@percent }
\newlabel{fig:one}{{1}{1}}
\@writefile{toc}{\contentsline {section}{\numberline {3}Independence of the optimization process on the realization of the random numbers}{2}{}\protected@file@percent }
\@writefile{lof}{\contentsline {figure}{\numberline {2}{\ignorespaces Mix-variance, $\Phi _{n}(t=1)$, at the end of each episode.}}{2}{}\protected@file@percent }
\newlabel{fig:one}{{2}{2}}
\gdef \@abspage@last{2}
