# Supplementary material for: Fluid mixing optimization with reinforcement learning
Source: Sci Rep. 2022 Aug 22;12:14268. doi: 10.1038/s41598-022-18037-7 (PMC9395405; doi:10.1038/s41598-022-18037-7)
Supplement: Supplementary file 1 — Supplementary Information. [file 41598_2022_18037_MOESM1_ESM.zip › Supplementary Material_submit/Supplementary Material_final.log]

This is e-pTeX, Version 3.141592653-p3.9.0-210218-2.6 (utf8.euc) (TeX Live 2021) (preloaded format=platex 2021.8.3)  10 JUL 2022 22:11
entering extended mode
 restricted \write18 enabled.
 file:line:error style messages enabled.
 %&-line parsing enabled.
**"Supplementary Material_final.tex"
(./Supplementary Material_final.tex
pLaTeX2e <2020-10-01>+2 (based on LaTeX2e <2020-10-01> patch level 4)
L3 programming layer <2021-02-18>
(/usr/local/texlive/2021/texmf-dist/tex/platex/jsclasses/jsarticle.cls
Document Class: jsarticle 2020/10/09 jsclasses (okumura, texjporg)
\jsc@mpt=\dimen154
\jsc@mmm=\dimen155
\jsc@smallskipamount=\skip47
LaTeX Info: Redefining \textmc on input line 497.
LaTeX Info: Redefining \textgt on input line 499.
\symmincho=\mathgroup4
LaTeX Font Info:    Overwriting symbol font `mincho' in version `bold'
(Font)                  JY1/mc/m/n --> JY1/gt/m/n on input line 561.
LaTeX Font Info:    Font shape `JT1/mc/m/n' will be
(Font)              scaled to size 9.60999pt on input line 755.
LaTeX Font Info:    Font shape `JY1/mc/m/n' will be
(Font)              scaled to size 9.60999pt on input line 755.
\fullwidth=\dimen156
LaTeX Font Info:    Font shape `JT1/mc/m/n' will be
(Font)              scaled to size 7.68799pt on input line 908.
LaTeX Font Info:    Font shape `JY1/mc/m/n' will be
(Font)              scaled to size 7.68799pt on input line 908.
\c@part=\count178
\c@section=\count179
\c@subsection=\count180
\c@subsubsection=\count181
\c@paragraph=\count182
\c@subparagraph=\count183
\@abstractbox=\box64
\c@figure=\count184
\c@table=\count185
\abovecaptionskip=\skip48
\belowcaptionskip=\skip49
\jsc@tocl@width=\dimen157
\@lnumwidth=\dimen158
\bibindent=\dimen159
(/usr/local/texlive/2021/texmf-dist/tex/platex/jsclasses/jslogo.sty
Package: jslogo 2019/07/25 okumura, texjporg
LaTeX Info: Redefining \TeX on input line 82.
LaTeX Info: Redefining \LaTeX on input line 135.
LaTeX Info: Redefining \LaTeXe on input line 188.
)
\heisei=\count186
)
(/usr/local/texlive/2021/texmf-dist/tex/latex/graphics/graphicx.sty
Package: graphicx 2020/09/09 v1.2b Enhanced LaTeX Graphics (DPC,SPQR)

(/usr/local/texlive/2021/texmf-dist/tex/latex/graphics/keyval.sty
Package: keyval 2014/10/28 v1.15 key=value parser (DPC)
\KV@toks@=\toks16
)
(/usr/local/texlive/2021/texmf-dist/tex/latex/graphics/graphics.sty
Package: graphics 2020/08/30 v1.4c Standard LaTeX Graphics (DPC,SPQR)

(/usr/local/texlive/2021/texmf-dist/tex/latex/graphics/trig.sty
Package: trig 2016/01/03 v1.10 sin cos tan (DPC)
)
(/usr/local/texlive/2021/texmf-dist/tex/latex/graphics-cfg/graphics.cfg
File: graphics.cfg 2016/06/04 v1.11 sample graphics configuration
)
Package graphics Info: Driver file: dvipdfmx.def on input line 105.

(/usr/local/texlive/2021/texmf-dist/tex/latex/graphics-def/dvipdfmx.def
File: dvipdfmx.def 2021/03/18 v5.0j Graphics/color driver for dvipdfmx
))
\Gin@req@height=\dimen160
\Gin@req@width=\dimen161
)
(/usr/local/texlive/2021/texmf-dist/tex/latex/preprint/authblk.sty
Package: authblk 2001/02/27 1.3 (PWD)
\affilsep=\skip50
\@affilsep=\skip51
\c@Maxaffil=\count187
\c@authors=\count188
\c@affil=\count189
)
(/usr/local/texlive/2021/texmf-dist/tex/latex/geometry/geometry.sty
Package: geometry 2020/01/02 v5.9 Page Geometry

(/usr/local/texlive/2021/texmf-dist/tex/generic/iftex/ifvtex.sty
Package: ifvtex 2019/10/25 v1.7 ifvtex legacy package. Use iftex instead.

(/usr/local/texlive/2021/texmf-dist/tex/generic/iftex/iftex.sty
Package: iftex 2020/03/06 v1.0d TeX engine tests
))
\Gm@cnth=\count190
\Gm@cntv=\count191
\c@Gm@tempcnt=\count192
\Gm@bindingoffset=\dimen162
\Gm@wd@mp=\dimen163
\Gm@odd@mp=\dimen164
\Gm@even@mp=\dimen165
\Gm@layoutwidth=\dimen166
\Gm@layoutheight=\dimen167
\Gm@layouthoffset=\dimen168
\Gm@layoutvoffset=\dimen169
\Gm@dimlist=\toks17
)
(/usr/local/texlive/2021/texmf-dist/tex/latex/ascmac/ascmac.sty
Package: ascmac 2020/01/15 v2.1 ascmac wrapper (community edition) 

(/usr/local/texlive/2021/texmf-dist/tex/latex/ascmac/tascmac.sty
Package: tascmac 2020/01/15 v2.1 ascmac package (community edition) 
\@savetbaselineshift=\dimen170
\@saveybaselineshift=\dimen171
\scb@x=\box65
\scscb@x=\box66
\@bw=\dimen172
\@nbox=\box67
\@nbody=\box68
\@scw=\dimen173
\ascmac@hoboxa=\box69
\ascmac@hoboxb=\box70
\@itemh=\dimen174
\@iboxpos=\toks18
\@iboxstr=\box71
\@bwsp=\box72
\@@bwsp=\box73
\@bcal=\count193
\shaderule=\dimen175
))
(/usr/local/texlive/2021/texmf-dist/tex/latex/graphics/color.sty
Package: color 2020/02/24 v1.2b Standard LaTeX Color (DPC)

(/usr/local/texlive/2021/texmf-dist/tex/latex/graphics-cfg/color.cfg
File: color.cfg 2016/01/02 v1.6 sample color configuration
)
Package color Info: Driver file: dvips.def on input line 147.

(/usr/local/texlive/2021/texmf-dist/tex/latex/graphics-def/dvips.def
File: dvips.def 2017/06/20 v3.1d Graphics/color driver for dvips
)
(/usr/local/texlive/2021/texmf-dist/tex/latex/graphics/dvipsnam.def
File: dvipsnam.def 2016/06/17 v3.0m Driver-dependent file (DPC,SPQR)
))
(/usr/local/texlive/2021/texmf-dist/tex/latex/braket/braket.sty)
(/usr/local/texlive/2021/texmf-dist/tex/latex/l3backend/l3backend-dvips.def
File: l3backend-dvips.def 2021-03-18 L3 backend support: dvips
\l__pdf_internal_box=\box74
\g__pdf_backend_object_int=\count194
\l__pdf_backend_content_box=\box75
\l__pdf_backend_model_box=\box76
\g__pdf_backend_annotation_int=\count195
\g__pdf_backend_link_int=\count196
\g__pdf_backend_link_sf_int=\count197
)
(./Supplementary Material_final.aux

LaTeX Warning: Label `fig:one' multiply defined.

)
\openout1 = `"Supplementary Material_final.aux"'.

LaTeX Font Info:    Checking defaults for OML/cmm/m/it on input line 19.
LaTeX Font Info:    ... okay on input line 19.
LaTeX Font Info:    Checking defaults for OMS/cmsy/m/n on input line 19.
LaTeX Font Info:    ... okay on input line 19.
LaTeX Font Info:    Checking defaults for OT1/cmr/m/n on input line 19.
LaTeX Font Info:    ... okay on input line 19.
LaTeX Font Info:    Checking defaults for T1/cmr/m/n on input line 19.
LaTeX Font Info:    ... okay on input line 19.
LaTeX Font Info:    Checking defaults for TS1/cmr/m/n on input line 19.
LaTeX Font Info:    ... okay on input line 19.
LaTeX Font Info:    Checking defaults for OMX/cmex/m/n on input line 19.
LaTeX Font Info:    ... okay on input line 19.
LaTeX Font Info:    Checking defaults for U/cmr/m/n on input line 19.
LaTeX Font Info:    ... okay on input line 19.
LaTeX Font Info:    Checking defaults for JY1/mc/m/n on input line 19.
LaTeX Font Info:    ... okay on input line 19.
LaTeX Font Info:    Checking defaults for JT1/mc/m/n on input line 19.
LaTeX Font Info:    ... okay on input line 19.

*geometry* driver: auto-detecting
*geometry* detected driver: dvips
*geometry* verbose mode - [ preamble ] result:
* driver: dvips
* paper: a4paper
* layout: <same size as paper>
* layoutoffset:(h,v)=(0.0pt,0.0pt)
* modes: 
* h-part:(L,W,R)=(71.13188pt, 455.24411pt, 71.13188pt)
* v-part:(T,H,B)=(71.13188pt, 702.78308pt, 71.13188pt)
* \paperwidth=597.50787pt
* \paperheight=845.04684pt
* \textwidth=455.24411pt
* \textheight=702.78308pt
* \oddsidemargin=-1.1381pt
* \evensidemargin=-1.1381pt
* \topmargin=-36.8353pt
* \headheight=20.0pt
* \headsep=15.69719pt
* \topskip=12.76073pt
* \footskip=28.45792pt
* \marginparwidth=18.49374pt
* \marginparsep=18.49374pt
* \columnsep=18.49374pt
* \skip\footins=16.0pt plus 5.0pt minus 2.0pt
* \hoffset=0.0pt
* \voffset=0.0pt
* \mag=1000
* \@twocolumnfalse
* \@twosidefalse
* \@mparswitchfalse
* \@reversemarginfalse
* (1in=72.27pt=25.4mm, 1cm=28.453pt)

LaTeX Font Info:    Font shape `JT1/mc/m/n' will be
(Font)              scaled to size 16.60605pt on input line 35.
LaTeX Font Info:    Font shape `JY1/mc/m/n' will be
(Font)              scaled to size 16.60605pt on input line 35.
LaTeX Font Info:    Font shape `JT1/mc/m/n' will be
(Font)              scaled to size 11.53198pt on input line 35.
LaTeX Font Info:    Font shape `JY1/mc/m/n' will be
(Font)              scaled to size 11.53198pt on input line 35.
LaTeX Font Info:    External font `cmex10' loaded for size
(Font)              <12> on input line 35.
LaTeX Font Info:    External font `cmex10' loaded for size
(Font)              <8> on input line 35.
LaTeX Font Info:    External font `cmex10' loaded for size
(Font)              <6> on input line 35.
LaTeX Font Info:    Font shape `JY1/mc/m/n' will be
(Font)              scaled to size 5.76599pt on input line 35.
LaTeX Font Info:    Font shape `JT1/mc/m/n' will be
(Font)              scaled to size 13.83836pt on input line 42.
LaTeX Font Info:    Font shape `JY1/mc/m/n' will be
(Font)              scaled to size 13.83836pt on input line 42.
LaTeX Font Info:    Font shape `JT1/gt/m/n' will be
(Font)              scaled to size 13.83836pt on input line 42.
LaTeX Font Info:    Font shape `JY1/gt/m/n' will be
(Font)              scaled to size 13.83836pt on input line 42.
LaTeX Font Info:    External font `cmex10' loaded for size
(Font)              <7> on input line 50.
LaTeX Font Info:    External font `cmex10' loaded for size
(Font)              <5> on input line 50.
LaTeX Font Info:    Font shape `JY1/mc/m/n' will be
(Font)              scaled to size 6.72699pt on input line 50.
LaTeX Font Info:    Font shape `JY1/mc/m/n' will be
(Font)              scaled to size 4.805pt on input line 50.
LaTeX Font Info:    Font shape `JT1/mc/m/it' in size <10> not available
(Font)              Font shape `JT1/mc/m/n' tried instead on input line 50.
LaTeX Font Info:    Font shape `JT1/mc/m/n' will be
(Font)              scaled to size 9.60999pt on input line 50.
LaTeX Font Info:    Font shape `JY1/mc/m/it' in size <10> not available
(Font)              Font shape `JY1/mc/m/n' tried instead on input line 50.
LaTeX Font Info:    Font shape `JY1/mc/m/n' will be
(Font)              scaled to size 9.60999pt on input line 50.
File: ./figs/hist_ed_400samples.eps Graphic file (type eps)
<./figs/hist_ed_400samples.eps>
LaTeX Font Info:    Font shape `JT1/mc/m/n' will be
(Font)              scaled to size 8.64899pt on input line 89.
LaTeX Font Info:    Font shape `JY1/mc/m/n' will be
(Font)              scaled to size 8.64899pt on input line 89.
LaTeX Font Info:    External font `cmex10' loaded for size
(Font)              <9> on input line 89.
 [1

]
File: ./figs/different_realization_RL.eps Graphic file (type eps)
 <./figs/different_realization_RL.eps>
[2] (./Supplementary Material_final.aux)

LaTeX Warning: There were multiply-defined labels.

 ) 
Here is how much of TeX's memory you used:
 1897 strings out of 479466
 27844 string characters out of 5870549
 337451 words of memory out of 5000000
 19593 multiletter control sequences out of 15000+600000
 414538 words of font info for 78 fonts, out of 8000000 for 9000
 934 hyphenation exceptions out of 8191
 68i,5n,74p,375b,352s stack positions out of 5000i,500n,10000p,200000b,80000s

Output written on "Supplementary Material_final.dvi" (2 pages, 6180 bytes).
